# Supplementary material for: Integrative analysis of bioinformatics and machine learning to identify cuprotosis-related biomarkers and immunological characteristics in heart failure
Source: Front Cardiovasc Med. 2024 Mar 18;11:1349363. doi: 10.3389/fcvm.2024.1349363 (PMC10982316; doi:10.3389/fcvm.2024.1349363)
Supplement: Supplementary file 1 [file Table1.xlsx]

## Sheet: Sheet1
The characteristics of six screened microarray datasets of HF in GEO database
Dataset ID	Country	Number of samples		Microarray platform
		HF	NFD
GSE16499	USA	15	15	Affymetrix Human Exon 1.0 ST Array
GSE26887	Italy	7	5	Affymetrix Human Gene 1.0 ST Array
GSE42955	Spain	24	5	Affymetrix Human Gene 1.0 ST Array
GSE57338	USA	54	95	Affymetrix Human Gene 1.1 ST Array
GSE76701	USA	4	4	Affymetrix Human Genome U133 Plus 2.0 Array
GSE79962	USA	20	11	Affymetrix Human Gene 1.0 ST Array

## Sheet: Sheet2
The characteristics of one validation RNA-seq dataset of HF in GEO database
Dataset ID	Country	Number of samples		Platform ID
		HF	NFD
GSE116250	USA	50	14	GPL16791
