# Supplementary material for: Integrative analysis of bioinformatics and machine learning to identify cuprotosis-related biomarkers and immunological characteristics in heart failure
Source: Front Cardiovasc Med. 2024 Mar 18;11:1349363. doi: 10.3389/fcvm.2024.1349363 (PMC10982316; doi:10.3389/fcvm.2024.1349363)
Supplement: Supplementary file 2 [file Datasheet1.zip]

Archive with 1 entries (1 files):
- Code for the data analysis/Code for the data analysis.R
