# Supplementary material for: Integrative analysis of bioinformatics and machine learning to identify cuprotosis-related biomarkers and immunological characteristics in heart failure
Source: Front Cardiovasc Med. 2024 Mar 18;11:1349363. doi: 10.3389/fcvm.2024.1349363 (PMC10982316; doi:10.3389/fcvm.2024.1349363)
Supplement: Supplementary file 2 [file Datasheet1.zip › Code for the data analysis/Code for the data analysis.R]

# * 1.Batch effect removal -------------
library(sva)
library(limma)
dta=read.table("merge.txt",sep="\t",header=T)
dta=as.matrix(dta)
rownames(dta)=dta[,1]
geneexp=dta[,2:ncol(dta)]
dta2=matrix(as.numeric(as.matrix(geneexp)),nrow=nrow(geneexp),
            dimnames=list(rownames(geneexp),colnames(geneexp)))
group1=c(rep(1,30),rep(2,12),rep(3,29),
         rep(4,149),rep(5,8),rep(6,31))
group2=c(rep("NFD",15),rep("HF",15),rep("NFD",5),rep("HF",7),
         rep("NFD",5),rep("HF",24),rep("NFD",95),rep("HF",54),
         rep("NFD",4),rep("HF",4),rep("NFD",11),rep("HF",20))
md = model.matrix(~as.factor(group2))
cmb=ComBat(dta2,group1, md, par.prior=T)
cmb=rbind(id=colnames(cmb),cmb)
write.table(cmb,"input.txt",sep="\t",quote=F,col.names=F)

# * 2.Cuprotosis-related gene expression -------------
expFile="input.txt"     
geneFile="CU_gene.txt"
rt=read.table(expFile, header=T, sep="\t", check.names=F)
rt=as.matrix(rt)
rownames(rt)=rt[,1]
exp=rt[,2:ncol(rt)]
dimnames=list(rownames(exp),colnames(exp))
data=matrix(as.numeric(as.matrix(exp)),nrow=nrow(exp),dimnames=dimnames)
data=avereps(data)
data=data[rowMeans(data)>0,]
gene=read.table(geneFile, header=T, check.names=F, sep="\t")
sameGene=intersect(as.vector(gene[,1]), rownames(data))
geneExp=data[sameGene,]
out=rbind(ID=colnames(geneExp), geneExp)
dim(out)
write.table(out, file="CUGeneExp.txt", sep="\t", quote=F, col.names=F)

# * 3.Gene differential analysis -------------
rt=read.table(expFile, header=T, sep="\t", check.names=F)
rt=as.matrix(rt)
rownames(rt)=rt[,1]
exp=rt[,2:ncol(rt)]
dimnames=list(rownames(exp),colnames(exp))
data=matrix(as.numeric(as.matrix(exp)),nrow=nrow(exp),dimnames=dimnames)
data=avereps(data)
data=data[rowMeans(data)>0,]
exp=data
Type=gsub("(.*)\\_(.*)", "\\2", colnames(data))
sigVec=c()
sigGeneVec=c()
for(i in row.names(data)){
    test=wilcox.test(data[i,] ~ Type)
    pvalue=test$p.value
    Sig=ifelse(pvalue<0.001,"***",ifelse(pvalue<0.01,"**",ifelse(pvalue<0.05,"*","")))
    if(pvalue<0.05){
        sigVec=c(sigVec, paste0(i, Sig))
        sigGeneVec=c(sigGeneVec, i)}
}
data=data[sigGeneVec,]
outTab=rbind(ID=colnames(data), data)
#write.table(outTab, file="diffGeneExp.txt", sep="\t", quote=F, col.names=F)
row.names(data)=sigVec
names(Type)=colnames(data)
Type=as.data.frame(Type)
exp=as.data.frame(t(exp))
exp=cbind(exp, Type=Type)
data=melt(exp, id.vars=c("Type"))
colnames(data)=c("Type", "Gene", "Expression")
p2=ggboxplot(data, x="Gene", y="Expression", fill = "Type", 
             xlab="",
             ylab="Gene expression",
             legend.title="Type",
             # palette = c("#0185B8","#EC0000"),
             palette = c("#EC0000","#0185B8"),
             width=0.7)
p2=p2+rotate_x_text(30)
p2+stat_compare_means(aes(group=Type),
                      method="wilcox.test",
                      symnum.args=list(cutpoints = c(0, 0.001, 0.01, 0.05, 1), symbols = c("***", "**", "*", "ns ")),
                      label = "p.signif")

# * 4.Machine learning -------------
library(glmnet)
library(mlbench)
library(caret)
library(tidyverse)
library(leaps) 
clinical=read.table("clinical.txt",sep="\t",header = T)
diffGeneExp=read.table("diffGeneExp.txt",sep="\t",header = T)
rownames(diffGeneExp) <- diffGeneExp[,1]
diffGeneExp <- diffGeneExp[,-1]
diffGeneExp <- t(diffGeneExp)
diffGeneExp <- as.data.frame(diffGeneExp)
diffGeneExp$ID <- rownames(diffGeneExp)
data_all <- merge(x = diffGeneExp, y = clinical, by = "ID", all = TRUE) 
rownames(data_all) <- data_all$ID
data_all <- data_all[,-1]
set.seed(1995)
training.samples <- data_all$HF %>%     
    createDataPartition(p=0.7,            
                        list=FALSE)        
data_train <- data_all[training.samples,]
data_test <- data_all[-training.samples,]
subfit <- regsubsets(HF ~ ., data = data_train) 
b.sum <- summary(subfit)
which.min(b.sum$bic)
plot(b.sum$bic, type = "l", xlab = "Number of features", ylab = "BIC", 
     main = "BIC score by Feature Inclusion")
plot(subfit, scale = "bic", main = "Best Subset Features")
ols <- lm(HF ~ FDX1 + DLD + DLST + DLAT + PDHA1 + SLC31A1 + ATP7B, 
          data = data_train)
pred.subfit = predict(ols, newdata=data_test)
resid.subfit = data_test$HF - pred.subfit
RMSE_subfit <- mean(resid.subfit^2) 
x.R <- as.matrix(data_train[, 1:9]) 
y.R <- data_train[, 10]  
ridge.fit <- cv.glmnet(x.R,        
                       y.R,        
                       type.measure="deviance",
                       alpha=0,           
                       family="binomial", 
                       nfolds = 10)       
print(ridge.fit)
plot(ridge.fit,xvar = "lambda",label = TRUE) 
ridge.fit$glmnet.fit
x.test <- as.matrix(data_test[, 1:9]) 
ridge.y.R = predict(ridge.fit, 
                    newx = x.test,    
                    type = "response", 
                    s=ridge.fit$lambda.1se) 
resid.ridge <- data_test$HF - ridge.y.R 
RMSE_ridge <- mean(resid.ridge^2)
lasso.fit <- cv.glmnet(x.R,       
                       y.R,        
                       type.measure="deviance",
                       alpha=1,           
                       family="binomial", 
                       nfolds = 10)       
print(lasso.fit)
plot(lasso.fit,xvar = "lambda",label = TRUE) 
lasso.fit$glmnet.fit
lasso.y.R = predict(lasso.fit, 
                    newx = x.test,    
                    type = "response", 
                    s=lasso.fit$lambda.1se) 

resid.lasso <- data_test$HF - lasso.y.R 
RMSE_lasso <- mean(resid.lasso^2)
list.of.fits <- list() 
for (i in 0:100) {
    fit.name <- paste0("alpha", i/100)
    list.of.fits[[fit.name]] <-
        cv.glmnet(x.R, y.R, type.measure="deviance", alpha=i/100, 
                  family="binomial")
}

resultbest <- data.frame()
for (i in 0:100) {
    fit.name <- paste0("alpha", i/100)
    predicted <- 
        predict(list.of.fits[[fit.name]], 
                s=list.of.fits[[fit.name]]$lambda.1se, newx=x.test)
    mse <- mean((data_test$HF - predicted)^2)

    temp <- data.frame(alpha=i/100, mse=mse, fit.name=fit.name)
    resultbest <- rbind(resultbest, temp)
} 
resultbest 
best.cv.fit <- cv.glmnet(x.R,       
                         y.R,        
                         type.measure="deviance",
                         alpha=0.39,           
                         family="binomial", 
                         nfolds = 10)       
print(best.cv.fit)
plot(best.cv.fit,xvar = "lambda",label = TRUE) 
best.cv.fit$glmnet.fit
best.y.R = predict(best.cv.fit, 
                   newx = x.test,    
                   type = "response", 
                   s=best.cv.fit$lambda.1se) 

resid.ent <- data_test$HF - best.y.R 
RMSE_ent <- mean(resid.ent^2)
coef(ridge.fit)
coebest <- coef(ridge.fit)
act_indexbest <- which(coebest != 0)
act_coebest <- coebest[act_indexbest]
row.names(coebest)[act_indexbest]
ridgegene <- row.names(coebest)[act_indexbest]
#write.table(ridgegene,"ridgegene.txt",sep = "\t",quote = F,col.names = F)
library(randomForest)
set.seed(123)
data=read.table("diffGeneExp.txt", header=T, sep="\t", check.names=F, row.names=1)
data=t(data)
group=gsub("(.*)\\_(.*)", "\\2", row.names(data))
rf=randomForest(as.factor(group)~., data=data, ntree=500)
plot(rf, main="Random forest", lwd=2)
optionTrees=which.min(rf$err.rate[,1])
optionTrees
rf2=randomForest(as.factor(group)~., data=data, ntree=optionTrees)
clinical=read.table("clinical.txt",sep="\t",header = T)
diffGeneExp=read.table("diffGeneExp.txt",sep="\t",header = T)
rownames(diffGeneExp) <- diffGeneExp[,1]
diffGeneExp <- diffGeneExp[,-1]
diffGeneExp <- t(diffGeneExp)
diffGeneExp <- as.data.frame(diffGeneExp)
diffGeneExp$ID <- rownames(diffGeneExp)
data_all <- merge(x = diffGeneExp, y = clinical, by = "ID", all = TRUE) 
rownames(data_all) <- data_all$ID
data_all <- data_all[,-1]
t <- tuneRF(data_all[,-10],
            data_all[,10],
            stepFactor = 0.5,
            plot = TRUE,
            ntreeTry = 29,
            trace = TRUE,
            improve = 0.05)
importance=importance(x=rf2)
varImpPlot(rf2, main="")
class(importance)
importance2 <- as.data.frame(importance)
importance2$gene <- rownames(importance2)
library(ggplot2)
ggplot(importance2, aes(x = gene, y = MeanDecreaseGini,fill=gene)) + 
    geom_bar(stat = "identity", width = 0.5) +
    theme_bw() + 
    scale_color_brewer(palette = "Set2") + 
    theme(legend.position = "none") +
    scale_x_discrete(limits=c("LIPT1","PDHA1",       
                              "DLD","LIAS",
                              "ATP7B","FDX1",
                              "DLST","SLC31A1","DLAT")) +
    coord_flip()  

rfGenes=importance[order(importance[,"MeanDecreaseGini"], 
                         decreasing = TRUE),]
rfGenes=names(rfGenes[1:3])   

clinical=read.table("clinical.txt",sep="\t",header = T)
diffGeneExp=read.table("diffGeneExp.txt",sep="\t",header = T)
rownames(diffGeneExp) <- diffGeneExp[,1]
diffGeneExp <- diffGeneExp[,-1]
diffGeneExp <- t(diffGeneExp)
diffGeneExp <- as.data.frame(diffGeneExp)
diffGeneExp$ID <- rownames(diffGeneExp)
data_all <- merge(x = diffGeneExp, y = clinical, by = "ID", all = TRUE) 
rownames(data_all) <- data_all$ID
data_all <- data_all[,-1]
set.seed(1995)
training.samples <- data_all$HF %>%   
    createDataPartition(p=0.7,          
                        list=FALSE)       
data_train <- data_all[training.samples,]
data_test <- data_all[-training.samples,]
ddist <- datadist(data_all)
options(datadist="ddist") 
mylog<- glm(HF~ DLAT  + DLST + SLC31A1,
            family=binomial(link = "logit"),data = data_all)  

summary(mylog)
coefficients(mylog)
exp(coefficients(mylog))
mylog<-lrm(HF~DLAT  + DLST + SLC31A1,
           data=data_all,x=T,y=T)
mynom<- nomogram(mylog, fun=plogis,
                 fun.at=c(0,0.1,0.3,0.5,0.7,0.9,0.99,1),
                 lp=F, funlabel="Risk of HF")
plot(mynom)

Cindex <- rcorrcens(data_all$HF~predict(mylog))
Cindex 
library(pROC)
F1<-glm(HF~DLAT  + DLST + SLC31A1,
        data=data_all, family = binomial(link = "logit"))
data_all_CI <- data_all
data_all_CI$p1 <- predict(F1,newdata =data_all_CI, type = "response")
roc1_data_all_CI <- roc(HF~p1, 
                        smooth = F, percent = TRUE, data = data_all_CI, 
                        auc= TRUE, plot = TRUE)
ci(roc1_data_all_CI)
mylog2<- glm(HF~DLAT  + DLST + SLC31A1,
             family=binomial(link = "logit"),data = data_all) 
cali <- givitiCalibrationBelt(o = data_all$HF, e = mylog2$fitted.values,
                              devel = "internal")
plot(cali, main = " GiViTI Calibration Belt",
     xlab = "predicted probability",
     ylab = "Observed probability")
library(pROC)
function_list<-c(
    "HF ~ DLAT  + DLST + SLC31A1",
    "HF ~ SLC31A1",
    "HF ~ DLST",
    "HF ~ DLAT")
outcome_name<-"HF"
ROC_names_list<-c("ALL","SLC31A1","DLST","DLAT")
ROC_color_list<-c("#E73811","#86C7BE","#FFD171","#ACA5C7")
{
    ddist <- datadist(data_all)
    options(datadist='ddist')
    lrm_list<-list()
    for(index in 1:length(function_list)){
        lrm_list[[index]]<-lrm(as.formula(function_list[index]), data=data_all, x=TRUE, y=TRUE,maxit=5000)
    }
    pred_f_training<-list()
    modelroc<-list()
    for(index in 1:length(function_list)){
        pred_f_training[[index]]<-predict(lrm_list[[index]],data_all)
        modelroc[[index]] <- roc(data_all[,outcome_name],pred_f_training[[index]])
    }
    ROC_names_list_training<-ROC_names_list
    for(index in 1:length(function_list)){
        ROC_names_list_training[index]<-paste0(ROC_names_list_training[index]," (AUC=",round(modelroc[[index]]$auc[[1]],3),")")
    }
    names(modelroc)<-ROC_names_list_training
    roc_list<-ggroc(modelroc, legacy.axes=TRUE,size = 1)+ 
        scale_colour_manual(values = ROC_color_list)+
        annotate(geom = "segment",x=0,y=0,xend = 1,yend = 1)+ 
        theme_bw()
}
roc_list

# * 5.Immune infiltration analysis -------------
library(psych)
library(ggcorrplot)
data1=read.table("ssgsea_result.txt",header = T,sep = "\t",check.names =F)
data2=read.table("CUGeneExp.txt",header = T,sep = "\t",check.names =F)
rownames(data2)=data2$id
rownames(data1)=data1$id
data1 <- t(data1)
data2 <- t(data2)
data1 <- data1[-1,]
data2 <- data2[-1,]
data1=apply(data1,2,as.numeric)
data2=apply(data2,2,as.numeric)
imc=c("aDCs","B_cells","CD8+_T_cells","DCs","iDCs","Macrophages",
      "Mast_cells","Neutrophils","NK_cells","pDCs","T_helper_cells",
      "Tfh","Th1_cells","Th2_cells","TIL","Treg")
dataimc <- data1[,imc]
imf=c("APC_co_inhibition","APC_co_stimulation","CCR",
      "Check-point","Cytolytic_activity","HLA","Inflammation-promoting",
      "MHC_class_I","Parainflammation","T_cell_co-inhibition",
      "T_cell_co-stimulation","Type_I_IFN_Reponse","Type_II_IFN_Reponse")
dataimf <- data1[,imf]
mycorimc<- corr.test(data2,dataimc,method = 'pearson')
rvalueimc <- mycorimc$r
pvalueimc <- mycorimc$p
ggcorrplot(t(rvalueimc), show.legend = T, lab_size = 3,
           p.mat = t(mycorimc$p.adj), digits = 2,  sig.level = 0.05,insig = 'blank',lab = T)

mycorimf<- corr.test(data2,dataimf,method = 'pearson')
rvalueimf <- mycorimf$r
pvalueimf <- mycorimf$p
ggcorrplot(t(rvalueimf), show.legend = T, lab_size = 3,
           p.mat = t(mycorimf$p.adj), digits = 2,  sig.level = 0.05,insig = 'blank',lab = T)

# * 6.Enrichment analysis in diagnostic biomarkers of cuprotosis-related genes -------------
data1=read.table("ssgsea_result.txt",header = T,sep = "\t",check.names = F)
data2=read.table("type.txt",header = T,sep = "\t",check.names = F)
data3=merge(data2,data1,by="id")
data3=data3[order(data3[,"Type"],decreasing = F),]
data4=data3[,-2]
rownames(data4) <- data4$id
data4 <- data4[,-1]
data4 <- t(data4)
dataimc <- data4[,c(1:16)]
dataimf <- data4[,c(17:29)]
dataexp=read.table("wgcna.txt",header = T,sep = "\t",check.names =F)
rownames(dataexp)=dataexp$id
dataexp=t(dataexp)
colnames(dataexp)=dataexp[1,]
dataexp=dataexp[-1,]
gene <- "SLC31A1"
y <- as.numeric(dataexp[,gene])
mycor = function(x){
    dd = cor.test(as.numeric(dataimc[,x]),y,method ="pearson",exact=FALSE)
    data.frame(cell=x,cor=dd$estimate,p.value=dd$p.value)
}
lapplylist = lapply(colnames(dataimc),mycor)
cor_data <- do.call(rbind,lapplylist)
library(dplyr)
library(ggplot2)
cor_data %>% 
    ggplot(aes(cor,forcats::fct_reorder(cell,cor)))+
    geom_segment(aes(xend=0,yend=cell))+
    geom_point(aes(col=p.value,size=abs(cor)))+
    scale_colour_gradientn(colours=c("#7fc97f","#984ea3"))+
    scale_size_continuous(range =c(2,8))+
    theme_bw()+
    ylab(NULL) +
    xlab("Correlation between SLC31A1 and immune cells")
mycor = function(x){
    dd = cor.test(as.numeric(dataimf[,x]),y,method ="pearson",exact=FALSE)
    data.frame(cell=x,cor=dd$estimate,p.value=dd$p.value)
}
lapplylist = lapply(colnames(dataimf),mycor)
cor_data <- do.call(rbind,lapplylist)
library(dplyr)
library(ggplot2)
cor_data %>% 
    ggplot(aes(cor,forcats::fct_reorder(cell,cor)))+
    geom_segment(aes(xend=0,yend=cell))+
    geom_point(aes(col=p.value,size=abs(cor)))+
    scale_colour_gradientn(colours=c("#7fc97f","#984ea3"))+
    scale_size_continuous(range =c(2,8))+
    theme_bw()+
    ylab(NULL) +
    xlab("Correlation between SLC31A1 and immune-related functions")
